# Supplementary material for: The Cooking and Pneumonia Study (CAPS) in Malawi: Implementation of Remote Source Data Verification
Source: PLoS One. 2016 Jun 29;11(6):e0155966. doi: 10.1371/journal.pone.0155966 (PMC4927187; doi:10.1371/journal.pone.0155966)
Supplement: S1 Supporting Information — A complete table of the results of SDV for the present work. (XLSX) [file pone.0155966.s001.xlsx]

## Sheet: Sheet2
SDV No.	Participant No.	Follow Up . Episode No	Date of episode of pneumonia	Finding of pneumonia in CS	Finding of pneumonia in HP	Critical clinical data consistent with CS or HP	Severity	Cough	Diff Breath	Fast Breath	Indraw	Sridor	Resp Rate	Temperature	Danger Signs	Comments
1	ANNON	2	2014-06-09	0	1	0	3	1
2	ANNON	2	2014-06-28	1	1	1
3	ANNON	2	2014-04-28	1	1	0
4	ANNON	2	2014-06-20	0	1	0	3		1
5	ANNON	3	2014-09-12	0	1	0	3	1					49
6	ANNON	1	2013-12-31	2	1	0	3
7	ANNON	1	2013-12-30	2	1	0	3						54		2
8	ANNON	1	2014-03-22	2	1	0		3
9	ANNON	2	2014-05-08	1	1	1
10	ANNON	1	2014-04-19	2	1	0		1					62
11	ANNON	1	2014-04-23	2	1	1
12	ANNON	1	2014-03-09	2	1	1
13	ANNON	1	2014-10-12	2	1	0	3
14	ANNON	3	2014-08-15	1	1	1
15	ANNON	1	2014-01-14	2	1	1
16	ANNON	1	2014-04-11	2	1	1
17	ANNON	1	2014-02-27	2	1	1
18	ANNON	2	2014-06-12	0	1	0	3
19	ANNON	2	2014-05-10	1	1	1										Add episode of pneumonia 1/7/2014
20	ANNON	2	2014-04-29	0	1	0							55
21	ANNON	2	2014-05-19	0	1	0	3
22	ANNON	1	2014-03-04	2	1	1
23	ANNON	1	2014-04-14	0	1	1
24	ANNON	3	2014-10-15	1	1	1
25	ANNON	1	?-4-2014	2	1	0
26	ANNON	3	2014-08-19	1	1	1
27	ANNON	2	2014-05-09	0	1	1
28	ANNON	3	2014-10-28	0	1	0	3	1
29	ANNON	2	2014-05-02	0	1	0	3
30	ANNON	2	2014-05-19	0	1	0	3
31	ANNON	1	2014-03-10	2	1	0	3
32	ANNON	1	N/A	2	0	N/A
33	ANNON	1	?-02-2014	2	1	1
34	ANNON	1	N/A	2	0	N/A
35	ANNON	1	2014-02-14	2	1	1
36	ANNON	2	2014-05-21	0	1	0	3	3
37	ANNON	1	2014-01-24	2	1	1
38	ANNON	1	2014-04-03	2	1	0					2
39	ANNON	2	2014-05-08	2	1	1
40	ANNON	2	2014-08-04	2	1	0		1	1
41	ANNON	1	2014-04-03	2	1	0	3		2
42	ANNON	1	N/A	2	0	N/A
43	ANNON	2	2014-05-21	0	1	0	3
44	ANNON	3	2014-10-06	0	1	0	3	1					55
45	ANNON	1	2014-04-02	2	1	1
46	ANNON	2	2014-09-30	1	1	1
47	ANNON	2	2014-07-15	0	1	0	3						62	37.8
48	ANNON	2	2014-04-30	0	1	0	3
49	ANNON	2	2014-05-09	0	1	0	3	1
50	ANNON	1	2014-04-17	2	1	0	3	1					65		2
51	ANNON	1	2014-02-20	2	1	0	3
52	ANNON	1	?	0	1	0	2
53	ANNON	1	?	0	1	0	3
54	ANNON	1	2014-02-24	0	1	0	3
55	ANNON	2	2014-05-26	0	1	0	3
56	ANNON	1	2014-04-15	2	1	0	3
57	ANNON	3	2014-10-13	1	1	0	3							38.1
58	ANNON	1	2014-05-23	2	1	0	3
59	ANNON	1	2014-03-26	2	1	0	3
60	ANNON	1	2014-03-15	2	1	0	3	1
61	ANNON	1	2014-04-14	2	1	1
62	ANNON	3	2014-10-07	1	1	1
63	ANNON	1	2014-04-10	2	1	0	3
64	ANNON	1	N/A	2	0	N/A
65	ANNON	1	2014-04-28	1	1	1
66	ANNON	2	2014-05-26	1	1	1
67	ANNON	3	2014-10-08	1	1	0	3
68	ANNON	1	2014-04-23	1	1	1
69	ANNON	2	2014-06-12	0	0	0	3		3	3	3	3	x	x	3		E.G. DUPLICATE CS DETAIL
70	ANNON	2	2014-08-04	1	1	1
71	ANNON	1	2014-02-06	1	1	1
72	ANNON	3	2014-09-20	1	1	1										Add episode of pneumonia 11/7/2014
73	ANNON	2	2014-05-09	0	1	1
74	ANNON	1	?-3-2014	0	1	0	3	1	3	3	3	3			3
75	ANNON	1	?	0	1	0	3	3	3	1	3	3			3
76	ANNON	2	?	0	1	0	3
77	ANNON	2	2014-05-09	0	1	0	3
78	ANNON	1	2014-02-12	2	1	0				1
79	ANNON	1	2014-02-26	1	1	1
80	ANNON	2	2014-07-04	1	1	0						3
81	ANNON	3	2014-10-06	1	1	1
82	ANNON	3	N/A	0	0	N/A
83	ANNON	1	2014-06-15	0	1	0	2
84	ANNON	3	?	0	1	1
85	ANNON	2	2014-08-18	1	1	0	3
86	ANNON	2	?	0	1	0	3	1		1	2
87	ANNON	1	2014-07-15	0	1	0		1			1
88	ANNON	3	2014-09-02	1	1	1
89	ANNON	2	2014-06-16	0	1	0	3	1		1			52		2
90	ANNON	1	2014-03-08	0	1	0		1
91	ANNON	2	2014-08-02	0	1	0	3
92	ANNON	1	2014-05-07	1	1	1
93	ANNON	1	2014-05-02	1	1	0								37.8
94	ANNON	1	2014-09-01	0	1	0	3	1		1				37.3
95	ANNON	1	?	0	1	1
96	ANNON	2	2014-05-03	1	1	1
97	ANNON	2	2014-08-18	1	1	0	3
98	ANNON	3	2014-10-20	1	1	0	3
99	ANNON	2	2014-05-23	0	1	1
100	ANNON	1	N/A	0	0	N/A
101	ANNON	3	2014-08-28	1	1	1
102	ANNON	2	2014-05-08	1	1	1
103	ANNON	1	2014-04-25	0	1	1
104	ANNON	2	N/A	0	0	N/A
105	ANNON	2	2014-07-06	0	1	1
106	ANNON	1	?	2	1	0	3		3
107	ANNON	3	2014-10-08	1	1	0	3
108	ANNON	1	2014-04-02	2	1	0	3
109	ANNON	3	2014-09-30	1	1	1
110	ANNON	1	N/A	2	0	N/A
111	ANNON	1	2014-05-01	2	1	1
112	ANNON	2	2014-08-01	0	1	0
113	ANNON	3	2014-05-09	1	1	1
114	ANNON	2	2014-05-29	0	1	0		1	1	1			59	38.7	2
115	ANNON	2	2010-05-30	0	1	0	3				2
116	ANNON	2	2014-08-21	1	1	1
117	ANNON	3	2014-10-10	0	1	0	3		3	2	3	3	x	x	3		E.G. DUPLICATE CS DETAIL
118	ANNON	3	2014-11-22	0	1	0	3	1	1		2
119	ANNON	2	2014-08-09	1	0	1
120	ANNON	2	2014-05-10	0	1	0	3	1		1
121	ANNON	1	2014-05-10	1	1	1
122	ANNON	1	2014-07-29	0	1	0		1			1
123	ANNON	2	2014-08-02	0	1	0	3	1		1
124	ANNON	2	2014-05-26	0	1	0		1		1					2
125	ANNON	1	N/A	2	0	N/A
126	ANNON	3	2014-11-17	0	1	0	3
127	ANNON	2	2014-04-24	0	1	0	3
128	ANNON	1	?	0	1	0		1					58
129	ANNON	3	?	0	1	0							44
130	ANNON	1	N/A	0	0	N/A
131	ANNON	1	2014-06-11	0	1	0		1
132	ANNON	3	2014-10-21	1	1	1
133	ANNON	2	2014-09-08	1	1	1
134	ANNON	1	2013-05-03	0	1	0	3	1		1
135	ANNON	3	2014-10-15	0	1	0	3							38.2
136	ANNON	1	2014-01-31	2	1	1
137	ANNON	2	2014-06-11	1	1	1
138	ANNON	1	2014-03-03	0	1	0
139	ANNON	1	2014-05-09	0	1	0	3						44		2
140	ANNON	2	2014-07-18	0	1	0	3	1			2			37.7
141	ANNON	2	N/A	0	0	N/A
142	ANNON	3	2014-10-14	1	1	1
143	ANNON	2	2014-05-16	1	1	1
144	ANNON	2	N/A	0	0	N/A
145	ANNON	2	2014-10-08	0	1	0	3			1			58	38.2	2
146	ANNON	1	2014-03-20	2	1	0	3
147	ANNON	1	2014-01-19	0	1	1
148	ANNON	1	2014-05-13	2	1	1
149	ANNON	3	?	0	1	0	3				2		50
150	ANNON	1	?	2	1	0	3
151	ANNON	1	?	0	0	N/A
152	ANNON	3	2014-08-19	1	1	1
153	ANNON	2	2014-05-16	1	1	1
154	ANNON	2	2014-06-08	1	1	1										Within one month
155	ANNON	1	?	2	1	0	3		1					39
156	ANNON	1	?	2	1	0	3				2
157	ANNON	1	2014-04-23	2	1	0	2
158	ANNON	1	N/A	2	0	N/A
159	ANNON	3	2014-10-08	1	1	1
160	ANNON	1	2014-05-20	0	1	0		1			1
161	ANNON	1	N/A	0	0	N/A
162	ANNON	1	2014-05-14	1	1	1
163	ANNON	3	2014-11-09	1	1	1
164	ANNON	1	N/A	2	0	N/A
165	ANNON	1	2014-06-15	2	1	0
166	ANNON	1	2014-02-24	2	1	0
167	ANNON	3	2014-08-05	0	1	0	3	1						41
168	ANNON	1	?-04-2014	2	1	0	3				3
169	ANNON	1	?	2	1	0		1					52
170	ANNON	2	2014-05-22	1	1	0	2	1	1	1	1	2	57	37.2	2
171	ANNON	1	N/A	2	0	N/A
172	ANNON	3	2014-05-22	2	1	1
173	ANNON	2	2014-06-06	2	1	1
174	ANNON	3	2014-11-20	1	1	0	3
175	ANNON	1	2014-05-19	1	1	1
176	ANNON	1	N/A	0	0	N/A
177	ANNON	2	N/A	0	0	N/A
178	ANNON	2	2014-07-03	1	1	0							x
179	ANNON	2	2014-05-21	1	1	1
180	ANNON	3	2014-11-05	0	1	0	2
181	ANNON	3	2014-02-18	1	0	0	3
182	ANNON	3	N/A	0	0	N/A
183	ANNON	1	N/A	2	0	N/A
184	ANNON	1	2014-05-21	1	1	1
185	ANNON	2	2014-05-19	1	1	1
186	ANNON	3	2014-03-05	1	1	0	3
187	ANNON	3	2014-11-29	0	1	0	3
188	ANNON	1	2014-02-11	0	1	0	3	1	3	3	3	3	x	x	3
189	ANNON	2	2014-03-20	1	1	0	3	1	2	1	2	2	55	37.1	2		E.G. Should be in Follow up 1
190	ANNON	2	2014-06-28	0	1	0	2
191	ANNON	2	2014-08-20	0	1	0	3	1		1
192	ANNON	1	2014-03-07	2	1	0
193	ANNON	2	2014-08-22	1	0	1
194	ANNON	2	2014-08-29	1	1	1
195	ANNON	2	2014-02-11	1	1	0
196	ANNON	1	2014-03-20	1	1	1
197	ANNON	1	2014-05-10	2	1	0		1					42
198	ANNON	1	2014-05-16	2	1	1
199	ANNON	1	2014-05-21	2	1	1
200	ANNON	3	2014-10-08	1	1	0	3
201	ANNON	1	2014-06-05	1	1	1
202	ANNON	2	2014-07-14	1	1	1
203	ANNON	3	2014-10-23	0	1	0	3	1	1
204	ANNON	1	2014-05-14	2	1	1
205	ANNON	1	2014-02-26	1	1	1
206	ANNON	1	2014-04-14	2	1	0							61
207	ANNON	1	2014-04-28	2	1	0
208	ANNON	1	29-?-2014	2	1	0	3	1							2
209	ANNON	1	2014-04-29	2	1	1
210	ANNON	2	2014-06-08	1	1	1
211	ANNON	1	2014-05-06	2	1	1
212	ANNON	3	2014-10-30	1	1	1
213	ANNON	1	2014-05-06	1	1	0	2
214	ANNON	2	2014-06-06	0	1	1
215	ANNON	3	2014-08-29	0	1	0	3
216	ANNON	1	2014-05-29	0	1	0	2
217	ANNON	1	2014-05-14	0	1	0	3	1		1			56		2
218	ANNON	1	2014-05-17	1	1	1
219	ANNON	3	2014-08-29	1	1	1
220	ANNON	1	?	2	1	0
221	ANNON	1	2014-05-02	1	1	1
222	ANNON	3	2014-09-15	1	1	1
223	ANNON	1	?	2	1	0		1						37.6
224	ANNON	2	2014-07-08	0	1	0							45
225	ANNON	3	2014-09-03	1	1	1
226	ANNON	1	2014-04-26	2	1	0	3	1		1			58
227	ANNON	1	2014-05-06	2	1	1
228	ANNON	1	2014-05-02	1	1	1
229	ANNON	3	2014-08-17	1	0	1
230	ANNON	3	2014-11-07	1	1	0	3
231	ANNON	3	2014-09-29	1	1	1
232	ANNON	2	2014-07-05	1	1	1
233	ANNON	2	2014-08-07	1	1	1
234	ANNON	3	2014-05-26	0	1	0	3	1		1
235	ANNON	3	2014-10-02	2	1	0	3	1
236	ANNON	2	2014-07-25	1	1	1
237	ANNON	2	2014-08-27	1	1	1
238	ANNON	2	2014-08-20	1	1	1
239	ANNON	1	2014-03-20	2	1	0	3	1		2	3				3
240	ANNON	1	2014-05-19	2	1	0	3
241	ANNON	1	2014-05-14	2	1	0
242	ANNON	1	2014-03-15	2	1	0
243	ANNON	3	2014-11-11	1	1	1
244	ANNON	1	2014-05-09	0	1	0	2	3	3	3	3	3	x	x	3		E.G. DUPLICATE CS DETAIL
245	ANNON	2	2014-10-09	1	1	1										Add episode of pnuemonia 23/7/2014 (HP)
246	ANNON	1	2014-04-15	2	1	0
247	ANNON	1	2014-05-22	2	1	0
248	ANNON	2	2014-09-04	0	1	1
249	ANNON	2	2014-07-29	1	1	1
250	ANNON	1	2014-05-26	2	1	0
251	ANNON	1	2014-05-21	2	1	0	3			1	2
252	ANNON	2	2014-09-21	1	1	1										Add episode of pneumonia 10/7/2014 (HP)
253	ANNON	1	2014-04-29	2	1	0	3								2
254	ANNON	1	2014-04-19	2	1	0	3	1					54
255	ANNON	1	2014-05-03	2	1	0
256	ANNON	1	2014-05-03	2	1	0	3	1		1
257	ANNON	1	2014-05-07	2	1	0
258	ANNON	2	2014-07-31	0	1	0	3	1					43	38.1
259	ANNON	2	2014-08-29	1	1	1
260	ANNON	3	N/A	0	0	N/A
261	ANNON	1	2014-05-13	2	1	0
262	ANNON	1	N/A	0	0	N/A
263	ANNON	2	2014-06-13	0	1	0	3
264	ANNON	2	2014-07-11	0	1	0				3
265	ANNON	1	2014-04-12	2	1	0		1
266	ANNON	1	2014-05-17	2	1	0
267	ANNON	1	2014-04-26	2	1	0
268	ANNON	2	2014-06-23	2	1	0	3	1		1			53		2
269	ANNON	1	N/A	2	0	N/A
270	ANNON	1	2014-06-16	2	1	0	3	1		1
271	ANNON	1	2014-04-01	0	1	0	3	1
272	ANNON	1	2014-06-08	0	1	0	3	1
273	ANNON	3	2014-07-12	1	1	0	1	2	2	2	2	2			2
274	ANNON	1	2014-03-17	2	1	0	3
275	ANNON	1	2014-04-22	2	1	0
276	ANNON	3	2014-11-27	1	1	1
277	ANNON	2	2014-06-16	2	1	0	3	1					44		2
278	ANNON	2	2014-07-03	0	1	0	3							38.4
279	ANNON	1	2014-04-28	1	1	1
280	ANNON	3	2014-10-16	1	1	1
281	ANNON	3	2014-11-25	1	1	1
282	ANNON	3	2014-10-08	0	1	0	3	1					43		2
283	ANNON	1	2014-05-14	2	1	0
284	ANNON	1	?	2	0	0
285	ANNON	1	2014-04-19	2	1	0	3
286	ANNON	1	2014-05-24	0	1	0							55
287	ANNON	2	2014-08-26	1	1	1
288	ANNON	1	2014-02-20	0	1	0	3	1		1					2
289	ANNON	3	2014-10-29	1	1	1
290	ANNON	2	2014-07-14	0	1	0	3
291	ANNON	1	2014-04-27	1	1	1
292	ANNON	1	2014-05-20	1	1	0	3	2	2	2					2
293	ANNON	2	2014-07-06	0	1	0	3	1	1
294	ANNON	2	2014-07-16	0	1	0	3	1
295	ANNON	1	2014-04-14	0	1	1
296	ANNON	1	2014-04-15	2	1	0
297	ANNON	1	2014-05-19	2	1	0	3			1
298	ANNON	1	2014-05-21	2	1	0	3	1		1
299	ANNON	1	2014-04-24	2	1	0	3
300	ANNON	1	2014-05-25	2	1	0
301	ANNON	1	2014-05-09	2	1	0	3	1					52		2
302	ANNON	1	2014-04-26	0	1	0	3	1		1
303	ANNON	1	2014-05-09	2	1	0	3
304	ANNON	1	2014-04-24	2	1	0	3
305	ANNON	1	N/A	0	0	N/A										Within one month
306	ANNON	1	2014-05-07	2	1	0
307	ANNON	2	2014-08-19	1	1	1
308	ANNON	2	2014-06-19	1	1	0	2						53	36.7
309	ANNON	2	2014-05-03	0	1	0	3	1	1					36.7
310	ANNON	1	2014-05-22	2	1	0	3	1							2
311	ANNON	1	2014-06-09	2	1	0		1	1
312	ANNON	1	N/A	0	0	N/A
313	ANNON	1	2014-04-01	1	1	0	3
314	ANNON	2	2014-06-17	0	1	0	3	1	1				50
315	ANNON	1	2014-05-18	2	1	0	2	1
316	ANNON	1	2014-04-24	2	1	0	3
317	ANNON	1	2014-04-18	0	1	0	3								2
318	ANNON	2	2014-07-09	1	1	1
319	ANNON	2	2014-03-03	0	1	0		1
320	ANNON	1	2014-05-05	1	1	1
321	ANNON	1	2014-04-28	1	1	0	2							37.1
322	ANNON	2	2014-09-13	0	1	0	3	1
323	ANNON	2	N/A	0	0	N/A
324	ANNON	1	2014-05-24	2	1	0		1					52		2
325	ANNON	1	2014-05-27	2	1	1
326	ANNON	1	N/A	0	0	N/A
327	ANNON	2	2014-07-31	1	1	1
328	ANNON	1	2014-05-07	2	1	0
329	ANNON	1	2014-04-07	2	1	0	2
330	ANNON	1	2014-06-09	2	1	0		1			2			39.1
331	ANNON	1	2014-05-05	2	1	0	3
332	ANNON	1	2014-05-05	2	1	0
333	ANNON	2	2014-08-09	1	1	1
334	ANNON	1	2014-05-01	2	1	0
335	ANNON	1	2015-04-04	2	1	0
336	ANNON	2	2014-08-12	1	1	1
337	ANNON	1	2014-05-19	1	1	0	3
338	ANNON	1	2014-05-21	1	1	0	3
339	ANNON	1	2014-05-03	2	1	0
340	ANNON	1	2014-05-04	2	1	0		1			1
341	ANNON	2	2014-08-04	1	1	1
342	ANNON	1	N/A	0	0	N/A
343	ANNON	1	2014-05-27	1	1	1
344	ANNON	1	2014-03-27	0	1	0	3	1
345	ANNON	1	2014-06-23	0	1	0	3	1							2
346	ANNON	2	2014-08-18	1	1	1
347	ANNON	2	2014-09-15	1	1	1
348	ANNON	1	2014-04-15	0	1	0	2	1
349	ANNON	2	2014-08-18	1	1	1
350	ANNON	1	2014-04-17	1	1	1
351	ANNON	1	2014-04-20	0	1	0	3	1		1
352	ANNON	1	2014-06-24	1	1	1
353	ANNON	2	2014-08-14	0	1	1
354	ANNON	2	2014-08-25	1	1	1
355	ANNON	1	2014-07-15	1	1	1
356	ANNON	1	2014-05-09	2	1	0	3
357	ANNON	1	?	2	1	0
358	ANNON	2	N/A	0	0	N/A
359	ANNON	1	N/A	0	0	N/A
360	ANNON	1	2014-04-08	2	1	0
361	ANNON	2	2014-08-09	0	1	1
362	ANNON	1	2014-06-14	2	1	0	3	1						39	2
363	ANNON	2	2014-09-23	1	1	0	3
364	ANNON	1	2014-04-21	1	1	1
365	ANNON	1	2014-04-25	0	1	0	3	1					44		2
366	ANNON	1	2014-04-23	0	1	0		1
367	ANNON	2	2014-09-24	1	1	1
368	ANNON	1	2014-05-28	2	1	0		1					56		2
369	ANNON	1	2014-06-17	2	1	0	3	1		1
370	ANNON	2	2014-08-21	1	1	0	3
371	ANNON	1	2014-04-04	0	1	0							40
372	ANNON	1	N/A	2	2	N/A
373	ANNON	1	2014-04-28	1	1	1
374	ANNON	1	2014-04-18	0	1	0	3					37.1	66		2
375	ANNON	1	2014-06-30	0	1	0	2
376	ANNON	1	2014-04-13	1	1	1
377	ANNON	1	2014-05-02	1	1	1										Within one month
378	ANNON	2	2014-09-19	1	1	0			1		1	1			1
379	ANNON	2	2014-10-13	0	1	0			1							Within one month
380	ANNON	2	2014-10-24	0	1	0	3									Within one month
381	ANNON	1	2014-04-21	0	1	0
382	ANNON	1	2014-06-16	0	1	0	3	1					43		2
383	ANNON	1	2014-04-17	1	1	1
384	ANNON	2	N/A	0	0	N/A
385	ANNON	2	N/A	0	0	N/A
386	ANNON	1	2014-05-22	1	1	0	3
387	ANNON	1	2014-04-23	0	1	1
388	ANNON	1	2014-04-29	1	1	1
389	ANNON	1	2014-05-03	0	1	0	3	1					51
390	ANNON	1	2014-06-16	0	1	1
391	ANNON	1	N/A	0	0	N/A
392	ANNON	1	2014-05-20	0	1	0	3		3				60		2
393	ANNON	1	2014-06-16	0	1	0	3						55		2
394	ANNON	1	2014-06-16	0	1	0	3						72		2
395	ANNON	2	2014-10-02	1	1	1
396	ANNON	1	2014-05-03	0	1	0	2
397	ANNON	2	2014-08-25	1	1	1
398	ANNON	2	2014-08-29	1	1	1										Within one month
399	ANNON	1	2014-05-28	0	1	0	3	1		1	2
400	ANNON	1	2014-05-05	1	1	1
401	ANNON	1	2014-05-08	1	1	1
402	ANNON	2	2014-09-08	1	1	1
403	ANNON	1	2014-04-16	1	1	1
404	ANNON	2	2014-07-26	1	1	1
405	ANNON	1	2014-04-25	1	1	1
406	ANNON	1	2014-04-23	1	1	1
407	ANNON	2	2014-07-30	1	1	1
408	ANNON	2	2014-08-24	1	1	1
409	ANNON	2	2014-07-14	1	1	1
410	ANNON	1	?/05/2014	0	1	0	3
411	ANNON	1	2014-05-29	0	1	1
412	ANNON	1	2014-04-15	0	1	0	3	1		1
413	ANNON	1	2014-04-10	1	1	1
414	ANNON	1	2014-06-27	1	1	1
415	ANNON	2	2014-07-25	1	1	1
416	ANNON	1	2014-05-13	1	1	1
417	ANNON	1	2014-06-16	0	1	0	3	1	1
418	ANNON	2	2014-08-05	0	1	0	3	1			2		68
419	ANNON	1	2014-06-15	0	1	0	3
420	ANNON	1	2014-01-09	0	1	0		1
421	ANNON	1	2014-03-07	0	1	0	3	1					52
422	ANNON	1	2014-05-29	0	1	0	3	1					42
423	ANNON	2	2014-08-17	0	1	1
424	ANNON	1	2014-04-11	0	1	0	3			1
425	ANNON	1	2014-04-29	1	1	1
426	ANNON	1	2014-06-24	0	1	0	3
427	ANNON	2	2014-08-22	1	1	1
428	ANNON	1	2014-05-10	0	1	0				3	3	3			3
429	ANNON	2	2014-08-10	1	1	1
430	ANNON	2	2014-08-15	1	1	1										Within one month
431	ANNON	2	2014-09-22	1	1	1
432	ANNON	1	2014-04-14	0	1	1
433	ANNON	1	2014-06-20	1	1	1
434	ANNON	1	2014-06-25	1	1	1
435	ANNON	1	2014-04-18	0	1	0
436	ANNON	1	2014-05-09	0	1	0	3	1
437	ANNON	1	2014-04-09	1	1	1
438	ANNON	1	2014-05-02	1	1	1
439	ANNON	1	2014-04-25	0	1	0	3						55		2
440	ANNON	2	2014-07-21	1	0	1
441	ANNON	1	2014-05-17	1	1	0	3
442	ANNON	2	2014-08-29	0	1	0
443	ANNON	1	2014-05-16	1	1	1
444	ANNON	2	2014-07-21	1	1	0	3
445	ANNON	1	2014-04-23	1	1	0	3
446	ANNON	2	2014-09-04	1	1	1
447	ANNON	2	2014-08-29	1	1	1
448	ANNON	1	2014-04-24	0	1	0	3	1		1
449	ANNON	1	2014-05-02	1	1	1
450	ANNON	1	2014-05-17	1	1	1
451	ANNON	1	2014-05-11	0	1	1
452	ANNON	1	2014-05-05	0	1	0				3	3	3
453	ANNON	1	2014-05-06	0	1	0	3						51
454	ANNON	1	2014-05-09	0	1	1
455	ANNON	2	2014-10-03	1	1	1
456	ANNON	2	2014-07-15	0	1	0	3	1					58
457	ANNON	1	2014-04-17	1	1	1
458	ANNON	1	2014-04-21	0	1	0	3	1
459	ANNON	1	2014-05-23	1	1	1
460	ANNON	2	2014-08-27	1	1	1
461	ANNON	1	2014-05-14	1	1	1
462	ANNON	2	2014-05-16	1	1	1
463	ANNON	1	2014-05-12	1	1	1
464	ANNON	2	2014-09-30	0	1	0
465	ANNON	2	2014-09-22	0	1	0			1
466	ANNON	2	2014-08-26	1	1	1
467	ANNON	1	?	0	1	0		1						39.5
468	ANNON	1	2014-05-02	1	1	1
469	ANNON	2	2014-10-09	0	1	0	3	1
470	ANNON	2	2014-10-09	0	1	1
471	ANNON	1	2014-06-26	1	1	1
472	ANNON	1	2014-05-06	1	1	1
473	ANNON	2	2014-08-19	1	1	1
474	ANNON	2	2014-09-02	1	1	1
475	ANNON	2	2014-09-29	1	1	1
476	ANNON	1	2014-06-02	1	1	1
477	ANNON	2	2014-10-03	1	1	1
478	ANNON	1	2014-06-28	1	1	1
479	ANNON	1	2014-07-19	0	1	0	3			1	2
480	ANNON	1	2014-05-17	0	1	0								40.1
481	ANNON	1	2014-05-21	0	1	0	3		3	3	3	3
482	ANNON	1	2014-05-16	1	1	1
483	ANNON	1	2014-05-13	1	1	0	3
484	ANNON	1	2014-05-16	0	1	0	3						49
485	ANNON	2	2014-09-17	1	1	1
486	ANNON	2	2014-08-25	0	1	0	2	1	1		1		48
487	ANNON	2	2014-08-14	0	1	0	3	1
488	ANNON	2	2014-09-18	1	1	1
489	ANNON	1	2014-05-14	1	1	1
490	ANNON	2	2014-08-29	1	1	1
491	ANNON	1	2014-06-11	2	1	0
492	ANNON	2	2014-06-17	0	1	0		1					72	39.6
493	ANNON	1	2014-05-19	0	1	0	3	1		1	2
494	ANNON	3	2014-10-07	1	1	1
495	ANNON	3	2014-09-11	1	1	1
496	ANNON	1	2014-04-30	0	1	1
497	ANNON	1	2014-05-19	0	1	0	3	1					65	37.6	2
498	ANNON	1	2014-05-10	1	1	1
499	ANNON	2	2014-07-29	1	1	0	2	1	1	1	1	3		36.9	2
500	ANNON	2	2014-09-28	0	1	0		3	3	3	3	3	x	x	3		DUPLICATE CS DETAIL
501	ANNON	2	2014-07-24	1	1	1
502	ANNON	1	2014-03-24	0	1	0
503	ANNON	1	2014-06-19	0	1	1
504	ANNON	2	2014-08-28	0	1	1
505	ANNON	2	2014-10-06	1	1	1
506	ANNON	2	2014-09-16	0	1	0	3	1		1
507	ANNON	1	2014-05-26	0	1	0	3	1
508	ANNON	1	2014-05-21	1	1	1
509	ANNON	1	2014-04-25	0	1	0	3	1					43		2
510	ANNON	2	2014-05-21	0	1	0
511	ANNON	1	2014-04-18	1	1	0	3
512	ANNON	2	2014-10-06	1	1	1
513	ANNON	2	2014-08-26	1	1	1
514	ANNON	2	2014-09-30	0	1	0	3
515	ANNON	2	?7/6/2014	0	1	0	3	1					56		2
516	ANNON	1	2014-04-25	1	1	1
517	ANNON	1	2014-05-26	1	1	1
518	ANNON	1	?/6/2014	0	1	0	3	1					52		2
519	ANNON	1	2014-05-18	0	1	0			3	3	3	3			3		E.G.
520	ANNON	2	2014-05-15	1	0	1
521	ANNON	1	2014-04-26	0	1	0	3	1		1			48
522	ANNON	1	2014-04-21	0	1	0	3
523	ANNON	2	2014-09-11	1	1	1
524	ANNON	2	2014-06-13	1	1	1
525	ANNON	2	2014-05-05	0	1	1
526	ANNON	3	2014-10-08	1	1	0	3
527	ANNON	1	2014-07-10	1	1	1
528	ANNON	1	2014-05-09	1	1	1
529	ANNON	1	2014-05-06	1	1	1
530	ANNON	2	2014-08-25	1	1	1
531	ANNON	1	2014-05-06	1	1	1
532	ANNON	1	2014-05-21	0	1	1
533	ANNON	2	2014-08-28	1	1	1
534	ANNON	2	2014-08-04	1	1	0								37.1		Within one month
535	ANNON	2	2014-07-11	1	1	1
536	ANNON	3	2014-08-29	1	1	0	3
537	ANNON	3	2014-09-28	0	1	1
538	ANNON	2	2014-06-12	1	1	1
539	ANNON	2	2014-05-17	1	1	1
540	ANNON	3	2014-11-03	1	1	1
541	ANNON	3	2014-10-27	0	1	0	2						56
542	ANNON	2	N/A	0	0	N/A
543	ANNON	1	2014-06-13	1	1	1
544	ANNON	2	2014-09-10	1	1	1
545	ANNON	2	2014-07-02	0	1	0	3	1		1
546	ANNON	3	2014-09-25	1	1	0	3
547	ANNON	2	2014-09-25	1	1	1
548	ANNON	2	2014-08-29	1	1	0	2
549	ANNON	1	2014-05-23	2	1	0
550	ANNON	2	2014-06-17	1	1	1
551	ANNON	3	2014-09-30	1	1	1
552	ANNON	3	2014-09-10	1	1	1
553	ANNON	1	2014-05-31	2	1	0		1
554	ANNON	2	2014-06-30	0	1	0		1
555	ANNON	3	2014-09-30	1	1	1
556	ANNON	2	2014-09-09	1	1	1										Add episode of pneumonia X2 27/5/2014 and 28/7/2014
557	ANNON	2	2014-09-01	1	1	1
558	ANNON	1	2014-05-07	2	1	0	3				2
559	ANNON	2	2014-06-10	0	1	0	3	1		1	2
560	ANNON	3	2014-09-08	1	1	1
561	ANNON	2	2014-05-23	1	1	1
562	ANNON	2	2014-06-17	0	1	0	3	1						39.7
563	ANNON	3	2014-11-10	1	1	1
564	ANNON	2	2014-07-10	0	1	0	3						64
565	ANNON	2	2014-06-10	1	1	1
566	ANNON	3	2014-08-21	1	1	1
567	ANNON	3	N/A	0	0	N/A
568	ANNON	3	2014-09-15	0	1	0	3	1					51
569	ANNON	3	2014-11-24	0	1	0							50
570	ANNON	3	2014-09-22	1	1	1
571	ANNON	3	1989-10-17	1	1	1										Within one month
572	ANNON	2	N/A	0	0	N/A
573	ANNON	3	2014-09-19	1	1	1
574	ANNON	2	2014-07-12	0	1	1
575	ANNON	2	2014-05-29	1	1	1
576	ANNON	2	2014-09-10	1	1	1
577	ANNON	2	2014-09-10	1	1	1
578	ANNON	2	2014-09-30	0	1	0	3	1
579	ANNON	3	2014-10-31	0	1	0							51
580	ANNON	3	2014-10-30	1	0	1
581	ANNON	3	2014-11-03	1	1	1										Within one month
582	ANNON	3	2014-08-26	1	1	1
583	ANNON	3	2014-10-15	1	1	1
584	ANNON	3	2014-11-10	1	1	0	3
585	ANNON	2	2014-08-29	2	1	0	3	1
Raised on 11-March-2015
586	ANNON	3	2014-05-07	0	1	0	3	1		1			68
587	ANNON	3	2015-01-09	0	1	0	3	1					50	37.5
588	ANNON	3	2014-11-11	1	1	1
589	ANNON	3	2014-11-19	0	1	0	3	1
590	ANNON	3	2014-12-17	0	1	0	3						52	38.7	2
591	ANNON	3	N/A	0	0	N/A
592	ANNON	3	2014-10-17	1	1	1
593	ANNON	3	2014-11-25	0	1	0	3	1					44	38.7
594	ANNON	3	2014-10-06	1	1	1
595	ANNON	3	2014-12-02	1	1	1
596	ANNON	3	2014-11-17	0	1	0	3	1							2
597	ANNON	3	2014-10-10	0	1	0	3	1		1	2
598	ANNON	3	?	0	1	0		1			1
599	ANNON	3	N/A	0	0	N/A
600	ANNON	3	2014-10-13	1	1	1
601	ANNON	3	N/A	0	0	N/A
602	ANNON	3	N/A	0	0	N/A
603	ANNON	3	N/A	0	0	N/A
604	ANNON	3	2014-11-28	0	1	1
605	ANNON	3	2014-10-21	1	1	1
606	ANNON	3	2014-10-13	0	1	0	3	3	3	3	3	3	x	x	3
607	ANNON	3	?/10/2014	1	1	1
608	ANNON	3	2014-11-03	0	1	0	3	1					52
609	ANNON	3	2014-10-17	1	1	0	3
610	ANNON	3	2014-10-10	1	1	1
611	ANNON	3	2014-12-23	1	1	1
612	ANNON	3	2014-11-27	0	1	0	3	1					67	37.7
613	ANNON	3	2014-09-26	1	1	0	3										E.G. F/U
614	ANNON	3	2014-11-20	1	1	0	3
615	ANNON	3	2014-11-05	1	1	1
616	ANNON	3	2014-12-26	0	1	0							52
617	ANNON	3	2014-11-14	1	1	1
618	ANNON	3	2014-11-20	1	1	1
619	ANNON	3	2014-11-07	1	1	1
620	ANNON	3	2014-11-29	0	1	0	4		3	3	3	3	x	x	3
621	ANNON	3	2014-11-07	0	1	0		1					52
622	ANNON	3	2015-01-02	0	1	0								37.5
623	ANNON	3	2014-10-16	1	1	1
624	ANNON	3	2014-10-20	1	1	1
625	ANNON	3	2015-01-19	0	1	0		1					40
626	ANNON	3	2014-11-09	2	1	0	3	1					48
627	ANNON	3	2014-11-07	0	1	0	3	1					57
628	ANNON	3	2014-10-28	1	1	1
629	ANNON	3	2014-10-14	1	1	1
630	ANNON	3	2014-10-27	1	1	0	3
631	ANNON	3	2014-12-12	0	1	0			1
632	ANNON	3	2014-12-10	1	1	1
633	ANNON	3	2014-12-28	0	1	0							60				E.G. fieldworker has got info from HP
634	ANNON	3	2014-10-21	0	1	1
635	ANNON	3	2014-12-02	1	1	1
636	ANNON	3	2014-11-24	0	1	0	3	1					41
637	ANNON	3	2014-01-15	0	1	0	3	1					50
638	ANNON	3	2015-01-27	1	1	1											E.G. FU
639	ANNON	3	2014-11-07	1	1	1
640	ANNON	3	2014-11-20	1	1	1
641	ANNON	3	2014-11-17	0	1	0		1					41	38.9
642	ANNON	3	2014-10-29	1	1	1
643	ANNON	3	2014-11-20	1	1	1
644	ANNON	3	2014-12-25	1	1	1
645	ANNON	3	2014-11-04	0	1	0		1		1	2					Add episode of pneumonia 27/12/2014 (HP)
646	ANNON	3	2014-11-17	1	1	1
647	ANNON	3	2015-01-08	0	1	1
648	ANNON	3	2014-11-05	1	1	0	3
649	ANNON	3	2014-12-13	0	1	0	3	1					52
650	ANNON	3	2015-01-23	1	1	1
651	ANNON	3	2014-10-05	0	1	0		1
652	ANNON	3	2014-11-26	1	1	0				1			56	37.1
653	ANNON	3	2014-12-03	0	1	0	3				2		40
654	ANNON	3	2014-12-03	0	1	0	3		3	3	3	3	57	36.8	3
655	ANNON	3	2014-01-07	0	1	0	3						53	36.1
656	ANNON	3	2014-11-19	1	1	1
657	ANNON	3	2014-12-02	1	1	1
658	ANNON	3	2014-11-02	0	1	0	3		1	3	3	3		39.9	3
659	ANNON	3	2014-11-11	0	1	0	3	1					52
660	ANNON	3	2014-10-04	1	1	0	3
661	ANNON	3	2014-11-11	1	1	1										Add episode X2 of pneumonia 14/12/2014 (HP) and 17/1/2015 (HP)
662	ANNON	3	2014-11-19	0	1	0					1		52	38.5
663	ANNON	3	2014-09-19	1	1	1
664	ANNON	3	2014-10-06	1	0	1
E.G. f/u mismatch/ example pages not in order
Repeated in database
